# Supplementary material for: Symptoms Reported by Head and Neck Cancer Patients during Radiotherapy and Association with Mucosal Ulceration Site and Size: An Observational Study
Source: PLoS One. 2015 Jun 10;10(6):e0129001. doi: 10.1371/journal.pone.0129001 (PMC4465350; doi:10.1371/journal.pone.0129001)
Supplement: S1 File — This supporting information file is a Microsoft Excel file containing all raw data. Three separate sheets contain data from the Case Report Forms, OMAS clinical scores and PROMS scores respectively. Column #1 is the case identifier number of the 50 participants. The top row contain the names of the variables. Further details about this data matrix can be addressed to: anne.m.gussgard@uit.no. (XLSX) [file pone.0129001.s001.xlsx]

## Sheet: CRFs
studynumber	radiationstart	radiationend	gray_per_fraction	Plan_Rx_fraction	screendate	consentdate	Dentstatedate	sex	Race	birth	Dentstate	base_smoking	base_alco	Location	TNM_class	Metastas	Plan_Rx_Gy	Concur_chemo	base_date	screen_nci3	base_smokehist	base_smokesum	alcho_equivalent	base_alcosum	base_nciv3	w1a_date	w1a_smokesum	w1a_alcosum	w1a_RX-fractions	w1a_break	w1a_nci3	w1a_hospstay	w1a_nutrsupp	w1a_pain	area1a	eryindx1a	w1b_date	w1b_smokesum	w1b_alcosum	w1b_RX-fractions	w1b_break	w1b_nci3	w1b_hospstay	w1b_nutrsupp	w1b_pain	area1b	eryindx1b	w2a_date	w2a_smokesum
5	2009-09-08	2009-10-23	2	33	2009-08-21	2009-09-21	2009-08-21	1	2	1971	4	4	1	2	2	0	66	0	2009-08-21	0	999	999	1	less than one glass of wine	0	2009-09-08	0	0		0	0	0	0	0	0		2009-09-10	0	0	2	0	0	0	0	0	0		2009-09-15	0
10					2009-08-26	2009-08-26	2009-08-26	0	0	1967	4			1					2009-09-10	0
26	2010-01-06	2010-02-26	2	33	2009-12-30	2009-12-30	2009-12-30	0	0	1967	4	1	0	2	4	0	66	0	2009-12-30	0					0	2010-01-07	0	0	1	0	0	0	0	0	0	0	2010-01-12	0	0	3	1	0	0	0	0	0	0	2010-01-14
1				20	2009-08-17	2009-08-17	2009-08-17	0	0	1964	3	2	1	1			999	0	2009-09-10	0	999	10	2	2 beers	0		15	14	2	0	0	0	0	3
27	2010-01-18	2010-03-05	2	35	2009-12-30	2010-01-30	2009-12-30	0	0	1964	4	1	1	1	2	2	70	1	2009-12-30	0			3	3 beers	0	2010-01-19	0	2	2	0	0	0	0	0	0	0	2010-01-21	0	0	3	0	0	0	0	0	0	0	2010-01-26	0
8	2009-09-21	2009-11-06	2	35	2009-09-08	2009-08-26	2009-08-26	0	0	1963	4	4	0	1	1	2	70	1	2009-09-08	0	999	999			0	2009-09-21	0	0	1	0	0	0	0	0			2009-09-24	0	0	4	0	0	0	0	0			2009-09-29
31				999	2010-02-02	2010-02-02		1	2	1963		2	0	2			999	1	2010-02-02	0	30	1			0	2010-02-25	2	0	0	0	0	0	0	0			2010-03-02	1	0	4	0	0	0	0	0
4	2009-08-31	2009-10-16	2	35	2009-08-19	2009-08-19	2009-08-19	0	0	1961	3	2	1	2	4	0	70	1	2009-09-01	0	999	20	24	24 beers	0	2009-09-01	0	0		0	0	0	0	3			2009-09-04				0				999			2009-09-08	12
47	2010-04-27	2010-06-15	2	35	2010-04-29	2010-04-29	2010-04-29	0	0	1961	3	4	0	1	2	3	70	1	2010-04-29	0	999	999			0												2010-04-29	0	0	2	0	0	0	0	3	0	0	2010-05-04	0
29	2010-02-10	2010-03-30	2	35	2010-01-28	2010-01-27	2010-01-28	0	1	1960	2	4	0	2	2	1	70	1	2010-01-28	0	999	999			0	2010-02-11	0	0	2	0	0	0	0	0	0	0	2010-02-16	0	0	3	0	0	0	0	0	0	0	2010-02-18	0
50	2010-05-17	2010-07-02	2	35	2010-05-04	2010-05-04	2010-05-04	0	0	1960	4	4	1	1	4	2	70	1	2010-05-17	0	999	999	6	6 beers	0	2010-05-17	0	0	0	0	0	0	0	0	0	0	2010-05-20	0	0	4	0	0	0	0	0	0	0	2010-05-25	1 joint
42	2010-03-08	2010-04-16	2	35	2010-02-25	2010-02-25	2010-02-25	0	0	1959	4	1	1	1	1	2	70	1	2010-03-09	0			1	social	0	2010-03-09	0	0	1	0	0	0	0	0			2010-03-11	0	0	4	0	0	0	0	0			2010-03-15	0
30					2010-01-29	2010-01-29	2010-01-29	0	0	1958	3			1	3	2				0
37				20	2010-02-16	2010-02-16	2010-02-16	0	0	1958	3	2	1	2	9	9	999	0	2010-02-18	0	30	10	18	18 beers	0	2010-02-23	10	18	3	0	0	0	0	0	0		2010-02-25	2	14	5	0	0	0	0	0	0		2010-03-02	10
32				999	2010-02-02	2010-02-02		0	0	1957		2	0				999	1	2010-02-02	0	35	6			0	2010-02-02	6	0	4	0	0	0	0	0
17					2009-10-20	2009-10-20	2009-10-20	0	0	1954	9			2						0
45	2010-05-03	2010-05-31	1.6	40	2010-04-16	2010-04-16	2010-04-16	0	0	1953	4	1	1	1	1	2	64	0	2010-04-20	0			35	14 beer and 21 wine	0	2010-05-04	0	0	3	0	0	0	0	1	0		2010-05-06	0	0	7	0	1	0	0	1	0	1	2010-05-11	0
13				35	2009-10-05	2009-10-05	2009-10-05	0	0	1951	3	2	1	1	3	3		9	2009-10-20	0	40	35	3	3 beers	9												2009-10-20	35	3	5	0	0	0	0	3			2009-10-23	999
33					2010-02-02	2010-02-02		1	0	1951										0
41					2010-02-25	2010-02-25	2010-02-25	1	0	1949	3			1						0
16	2009-10-26	2009-12-04	2	35	2009-10-20	2009-10-20	2009-10-20	0	0	1949	4	9	9	2	0	2	70	0	2009-10-27	0	999	999			0	2009-10-27	0	0	2	0	0	0	0	0			2009-10-29	0	0	4	0	0	0	0	0			2009-11-03	0
38	2010-03-01	2010-04-16	2	33	2010-02-18	2010-02-18	2010-02-18	0	2	1949	3	4	1	1	0	1	66	1	2010-02-25	0	999	999	1	Social	0	2010-03-02	0	0	2	0	0	0	0	0														2010-03-09	0
21	2009-11-17	2010-01-04	2	33	2009-11-03	2009-11-03	2009-11-03	0	0	1948	2	2	1	1	3	2	66	0	2009-11-16	0	40	15	6	6 beers	0												2009-11-19	15	14	2	0	0	0	0	3	0	0	2009-11-23	15
2	2009-08-24	2009-10-09	2	35	2009-08-18	2009-08-18	2009-08-18	0	0	1948	3	2	1	2	0	2	70	1	2009-08-26	0	40	38	21	21 beers	0					0											0							2009-09-08
9	2009-09-17	2009-11-04	2	35	2009-08-26	2009-08-26	2009-08-26	1	0	1947	4	4	1	2	0	0	70	1	2009-09-18	0	40	10	7	7 wine	0	2009-09-18				0							2009-09-22	0	14	4	0	0	0	0	0			2009-09-24	0
43	2010-04-28	2010-06-15	2	35	2010-04-15	2010-04-15	2010-04-15	0	2	1947	3	4	1	2	3	1	70	1	2010-04-15	0	999	999	1	social	0	2010-04-29	0	0	1	0	0	0	0	2	0		2010-05-04	0	0	5	0	0	0	0	0	0		2010-05-06	0
7	2009-09-09	2009-10-21	2	35	2009-08-24	2009-08-24	2009-08-24	0	0	1946	2	2	0	1	3	2	70	0	2009-09-01	0	999	6			0	2009-09-10	6	0	2	0	0	0	0	2			2009-09-15	6	0	4	0	0	0	0	2			2009-09-18	5
36	2010-02-10	2010-03-31	2	35	2010-02-16	2010-02-16	2010-02-16	1	0	1946	4	4	1	1	3	1	70	1	2010-02-16	0	999	999	1	Social	0										0	0	2010-02-16	0	0	4	0	0	0	0	0	0	0	2010-02-18	0
44	2010-04-19	2010-06-04	2	33	2010-04-15	2010-04-15	2010-04-15	0	0	1946	2	4	1	2	4	0	66	0	2010-04-19	0	30	999	1	Social	0												2010-04-22	0	0	3	0	0	0	0	0
24	2010-01-04	2010-02-22	2	33	2009-12-21	2009-12-21	2009-12-21	1	0	1946	1	4	0	2	3	0	66	0	2009-12-21	0	999	999			0	2010-01-05	0	0	1	0	0	0	0	3			2010-01-07	0	0	3	0	0	0	0	3			2010-01-12	0
48	2010-05-04	2010-06-18	2	33	2010-04-29	2010-04-29	2010-04-29	1	0	1945	3	1	1	2	2	0	66	0	2010-05-07	0			1	social very seldom	0												2010-05-07	0	0	3	0	0	0	0	1			2010-05-10	0
6	2009-08-27	2009-10-08	2	35	2009-08-24	2009-08-24	2009-08-24	1	0	1944	4	4	0	2	1	0	70	0	2009-08-28	0	999	999			0	2009-08-28	0	0	0	0	0	0	0	0	0	0	2009-09-01	0	0		0	0	0	0	0	0	0	2009-09-03	0
12	2009-10-16	2009-11-27	2	30	2009-10-01	2009-10-01	2009-10-01	0	2	1944	3	1	1	1	1	0	60	0	2009-10-20	0			1	VERY LITTLE	0	2009-10-20	0	0	3	0	0	0	0	1														2009-10-27	0
40	2010-03-08	2010-04-23	2	35	2010-02-25	2010-02-25	2010-02-25	0	0	1944	4	4	1	2	0	2	70	1	2010-03-09	0	50	999	1	Social	0	2010-03-09	2	2	1	0	0	0	0	0			2010-03-11	999	999	4	0	0	0	0	0			2010-03-16	1
3					2009-08-18			0	0	1944
34					2010-02-11	2010-02-11	2010-02-11	1	0	1944	1			2						0						2010-03-02	0	0	2	0	0	0	0	3														2010-03-09	0
11	2010-01-05	2010-02-18	2	33	2009-09-22	2009-09-22	2009-09-22	0	0	1943	4	4	0	1	2	0	66	1	2009-10-02	0	30	999			0	2010-01-05	0	21	1	0	0	0	0	0	0	0	2010-01-07	0	0	3	0	0	0	0	1	0	0	2010-01-12	0
49	2010-05-25		2	35	2010-04-29	2010-04-29	2010-04-29	0	0	1943	4	2	0	1	4	0	70	1	2010-05-25	0	999	25			0	2010-05-25	25	0	1	0	0	0	0	0	0		2010-05-27	25	0	3	0	0	0	0	0	0		2010-06-01	25
15	2009-11-05	2009-12-16	2	35	2009-10-19	2009-10-19	2009-10-23	0	0	1943	1	2	1	1	2	2	70	0	2009-10-23	0	40	999	14	11 spirit+ 3 wine	0	2009-11-05	7	13	0	0	0	0	0	0			2009-11-10	999	999	5	0	9	999	999	999			2009-11-12	0
20				999	2009-11-03	2009-11-03	2009-11-03	1	1	1943	4	1	0				999	1	2009-11-19	0					9	2009-11-19	0	0	1	0	0	0	0	0	0		2009-11-24	0	0	4	0	1	0	0	0	0	1	2009-11-26	0
23	2009-12-10	2010-01-27	2	33	2009-11-24	2009-11-24	2009-11-24	0	0	1940	4	1	1	1	4	0	66	0	2009-12-10	0			10	10	0	2009-12-10	0	10	1	0	0	0	0	0			2009-12-15	0	10	4	0	0	0	0	0			2009-12-18	0
22	2009-11-04	2009-12-22	2	35	2009-11-05	2009-11-05	2009-11-05	0	0	1940	3	4	0	1	3	0	70	0	2009-11-05	0	999	999			0	2009-11-05	0	0	1	0	0	0	0	1			2009-11-10	0	0	5	0	9	0	0	999			2009-11-12	0
25	2009-12-28	2010-02-12	2	33	2009-12-23	2009-12-23	2009-12-23	1	0	1940	2	2	1	1	0	0	66	0	2009-12-23	0	45	4	14	14 wine	0	2009-12-30	4	14	2	0	0	0	0	0														2010-01-05	4
14					2009-10-05	2009-10-05	2009-10-05	1	0	1934	4			1	4	0				0
39	2010-03-08	2010-04-23	2	35	2010-02-23	2010-02-23	2010-02-23	0	0	1932	3	1	0	2	2	1	70	0	2010-03-09	0					0	2010-03-09	0	0	2	0	0	0	1	3			2010-03-11	0	0	3	0	0	0	1	3
35	2010-03-01	2010-04-16	2.1	33	2010-02-11	2010-02-11	2010-02-11	0	0	1932	3	4	1	2	3	0	69	0	2010-02-11	0	999	999	1	Social	0	2010-03-02	0	0	2	0	0	0	0	0														2010-03-09	0
28	2010-01-14	2010-01-29	2.5	16	2009-12-30	2009-12-30	2009-12-30	1	0	1932	1	4	0	2	0	2	40	0	2009-12-30	0	55	999			0	2010-01-19	0	0	5	0	0	0	0	3			2010-01-21	0	0	6	0	0	0	0	3
18					2009-10-26	2009-10-26	2009-10-26	0	0	1929	2			1						0
19	2009-11-11	2009-12-30	2	35	2009-11-02	2009-11-02	2009-11-02	1	2	1929	2	1	9	1	2	0	70	0	2009-11-17	0					0												2009-11-17	0	0	5	0	1	0	0	0			2009-11-19	0
46	2010-04-26	2010-05-21	2.5	20	2010-04-27	2010-04-27	2010-04-27	0	0	1929	3	4	1	2	2	1	50	0	2010-04-27	0	999	999	3	2 beer, 1 wine	0	2010-04-27	0	0	2	0	0	0	0	0	0		2010-04-29	0	0	4	0	0	0	0	0	0		2010-05-04	0
[truncated: 175 more columns]

## Sheet: PROMS
studynumber	BL_1_Pain	BL_2_Speak	BL_3_Speech	BL_4_Eathard	BL_5_Eatsoft	BL_6_Eatlimit	BL_7_drink	BL_8_drinklimit	BL_9_swallow	BL_10_taste	w1a_1_Pain	w1a_2_Speak	w1a_3_Speech	w1a_4_Eathard	w1a_5_Eatsoft	w1a_6_Eatlimit	w1a_7_drink	w1a_8_drinklimit	w1a_9_swallow	w1a_10_taste	w1b_1_Pain	w1b_2_Speak	w1b_3_Speech	w1b_4_Eathard	w1b_5_Eatsoft	w1b_6_Eatlimit	w1b_7_drink	w1b_8_drinklimit	w1b_9_swallow	w1b_10_taste	w2a_1_Pain	w2a_2_Speak	w2a_3_Speech	w2a_4_Eathard	w2a_5_Eatsoft	w2a_6_Eatlimit	w2a_7_drink	w2a_8_drinklimit	w2a_9_swallow	w2a_10_taste	w2b_1_Pain	w2b_2_Speak	w2b_3_Speech	w2b_4_Eathard	w2b_5_Eatsoft	w2b_6_Eatlimit	w2b_7_drink	w2b_8_drinklimit	w2b_9_swallow
2	-	-	-	-	-	-	-	-	-	-	-	-	-	-	-	-	-	-	-	-	-	-	-	-	-	-	-	-	-	-	-	-	-	-	-	-	-	-	-	-	-	-	-	-	-	-	-	-	-
4	-	-	-	-	-	-	-	-	-	-	-	-	-	-	-	-	-	-	-	-	-	-	-	-	-	-	-	-	-	-	18	0	0	34	0	11	0	0	0	50	22	0	0	22	0	0	0	0	0
5	-	-	-	-	-	-	-	-	-	-	0	0	0	0	0	0	0	0	0	0	0	0	0	0	0	0	0	0	0	9	0	0	0	0	0	0	0	0	0	10	0	0	0	0	0	0	0	0	0
6	0	0	0	0	0	0	0	0	0	0	-	-	-	-	-	-	-	-	-	-	0	0	0	0	0	0	0	0	0	0	0	0	0	0	0	0	0	0	0	0	0	0	0	0	0	0	0	0	0
7	-	-	-	-	-	-	-	-	-	-	-	-	-	-	-	-	-	-	-	-	0	0	0	0	0	0	0	0	0	0	0	0	0	0	0	0	0	0	0	0	0	0	0	0	0	0	0	0	0
8	-	-	-	-	-	-	-	-	-	-	-	-	-	-	-	-	-	-	-	-	0	0	0	0	0	0	0	0	0	0	0	0	0	0	0	0	0	0	0	0	0	0	0	0	0	0	0	0	0
9	-	-	-	-	-	-	-	-	-	-	-	-	-	-	-	-	-	-	-	-	0	0	0	0	0	0	0	0	0	11	0	0	0	0	0	0	0	0	0	15	0	0	0	0	0	0	0	0	0
10	-	-	-	-	-	-	-	-	-	-	-	-	-	-	-	-	-	-	-	-	-	-	-	-	-	-	-	-	-	-	-	-	-	-	-	-	-	-	-	-	9	4	0	0	0	0	0	0	0
11	-	-	-	-	-	-	-	-	-	-	0	0	0	0	0	0	0	0	0	0	0	0	0	0	0	0	0	0	0	0	10	22	20	100	25	25	999	999	999	999	20	20	29	100	23	63	23	20	51
12	-	-	-	-	-	-	-	-	-	-	0	0	0	0	0	0	0	0	0	0	-	-	-	-	-	-	-	-	-	-	10	0	0	999	0	0	0	0	0	0	13	10	9	999	14	7	0	0	0
13	-	-	-	-	-	-	-	-	-	-	-	-	-	-	-	-	-	-	-	-	0	0	0	0	0	0	0	0	0	0	-	-	-	-	-	-	-	-	-	-	-	-	-	-	-	-	-	-	-
15	-	-	-	-	-	-	-	-	-	-	0	0	0	0	0	0	0	0	0	0	4	0	0	37	0	0	0	0	35	33	9	0	0	16	0	0	0	0	0	10	5	0	0	45	0	0	0	0	26
16	-	-	-	-	-	-	-	-	-	-	0	0	0	0	0	0	0	0	0	0	0	0	0	0	0	0	0	0	0	5	6	6	0	5	0	5	6	0	6	8	10	9	5	11	9	7	9	8	9
19	-	-	-	-	-	-	-	-	-	-	-	-	-	-	-	-	-	-	-	-	0	0	0	54	0	57	0	0	0	0	18	9	8	81	10	8	5	9	5	6	35	30	26	92	27	25	20	21	15
21	-	-	-	-	-	-	-	-	-	-	0	999	0	999	0	0	0	0	0	0	20	0	0	0	0	0	0	0	0	0	20	0	0	0	0	0	0	0	0	0	27	0	0	28	29	27	22	17	25
22	-	-	-	-	-	-	-	-	-	-	-	-	-	-	-	-	-	-	-	-	19	0	0	0	0	0	0	0	0	10	10	0	0	0	0	0	0	0	0	19	27	6	26	48	20	22	11	24	3
23	-	-	-	-	-	-	-	-	-	-	0	0	0	0	0	0	0	0	0	25	0	0	0	0	0	0	0	0	0	20	0	0	0	0	0	0	0	0	0	23	0	0	0	0	0	0	0	0	0
24	-	-	-	-	-	-	-	-	-	-	5	0	0	37	5	35	8	0	6	4	0	0	0	37	0	0	0	0	0	0	0	0	0	37	0	0	0	0	0	0	0	0	0	34	0	0	14	7	12
25	-	-	-	-	-	-	-	-	-	-	0	0	0	0	0	0	0	0	0	0	-	-	-	-	-	-	-	-	-	-	0	0	0	0	0	0	0	0	0	5	0	0	0	0	0	0	0	0	0
26	-	-	-	-	-	-	-	-	-	-	5	0	0	0	0	0	0	0	0	0	5	0	0	0	0	0	0	0	0	0	5	0	0	0	0	0	0	0	0	0	5	0	0	0	0	0	0	0	0
27	-	-	-	-	-	-	-	-	-	-	0	0	0	0	0	0	0	0	0	0	0	0	0	0	0	0	0	0	0	0	0	0	0	0	0	0	0	0	3	13	11	0	0	5	0	2	0	0	7
28	-	-	-	-	-	-	-	-	-	-	0	0	0	0	0	0	0	0	0	0	0	0	0	0	0	0	0	0	0	0	-	-	-	-	-	-	-	-	-	-	53	27	0	54	33	52	23	22	46
29	-	-	-	-	-	-	-	-	-	-	-	-	-	-	-	-	-	-	-	-	0	0	0	0	0	0	0	0	0	31	5	0	0	10	0	4	0	0	0	28	0	0	0	5	0	0	0	0	3
30	0	0	0	0	0	0	0	0	0	0	-	-	-	-	-	-	-	-	-	-	-	-	-	-	-	-	-	-	-	-	-	-	-	-	-	-	-	-	-	-	-	-	-	-	-	-	-	-	-
31	-	-	-	-	-	-	-	-	-	-	-	-	-	-	-	-	-	-	-	-	0	0	0	0	0	0	0	0	0	16	-	-	-	-	-	-	-	-	-	-	-	-	-	-	-	-	-	-	-
34	-	-	-	-	-	-	-	-	-	-	0	0	0	0	0	0	0	0	0	0	-	-	-	-	-	-	-	-	-	-	-	-	-	-	-	-	-	-	-	-	-	-	-	-	-	-	-	-	-
35	-	-	-	-	-	-	-	-	-	-	0	0	0	4	4	3	1	0	1	3	-	-	-	-	-	-	-	-	-	-	0	0	0	5	3	0	3	1	1	1	26	7	0	20	4	10	2	0	1
36	-	-	-	-	-	-	-	-	-	-	-	-	-	-	-	-	-	-	-	-	0	0	0	6	5	2	3	2	3	8	2	3	2	5	4	2	3	3	2	5	10	2	1	6	5	1	15	2	3
37	0	10	18	10	8	7	5	5	9	50	0	0	0	0	0	0	0	0	0	0	0	0	0	0	0	0	0	0	0	40	15	0	0	0	0	0	0	0	13	0	-	-	-	-	-	-	-	-	-
38	-	-	-	-	-	-	-	-	-	-	9	0	0	0	0	0	0	0	0	0	-	-	-	-	-	-	-	-	-	-	24	21	31	42	28	20	19	21	40	60	39	25	25	37	11	21	11	8	27
39	-	-	-	-	-	-	-	-	-	-	0	0	0	0	0	0	0	0	0	32	0	0	0	0	0	0	0	0	0	0	-	-	-	-	-	-	-	-	-	-	0	0	0	0	0	0	0	0	0
40	-	-	-	-	-	-	-	-	-	-	0	0	0	0	0	0	0	0	0	0	0	0	0	0	0	0	0	0	0	18	0	0	0	0	0	0	0	0	0	100	0	0	0	0	0	0	0	0	0
42	-	-	-	-	-	-	-	-	-	-	10	0	0	0	0	0	0	0	0	0	11	0	0	0	0	0	0	0	0	0	6	0	0	0	0	0	0	0	0	0	15	0	0	0	0	0	0	0	0
43	-	-	-	-	-	-	-	-	-	-	0	0	0	0	0	0	0	0	0	0	0	0	0	0	0	0	0	0	0	34	0	0	0	19	0	0	0	0	0	35	6	4	0	7	4	0	0	1	2
44	-	-	-	-	-	-	-	-	-	-	0	0	0	0	0	0	0	0	7	0	-	-	-	-	-	-	-	-	-	-	17	17	15	13	0	14	8	7	26	28	18	14	14	24	4	16	12	12	46
45	-	-	-	-	-	-	-	-	-	-	0	0	0	0	0	0	0	0	0	0	50	0	0	0	0	0	0	0	0	0	0	0	0	0	0	0	0	0	0	100	0	0	0	0	0	0	0	0	0
46	-	-	-	-	-	-	-	-	-	-	-	-	-	-	-	-	-	-	-	-	13	7	8	10	8	7	10	10	15	12	0	0	0	0	0	0	0	0	0	0	0	0	0	0	0	0	0	0	0
47	-	-	-	-	-	-	-	-	-	-	0	0	0	22	4	0	0	0	23	0	7	2	25	48	8	24	2	0	17	26	21	5	4	46	17	26	3	1	10	12	21	16	0	70	14	6	7	5	37
48	-	-	-	-	-	-	-	-	-	-	-	-	-	-	-	-	-	-	-	-	0	0	0	5	0	0	0	0	0	0	0	0	0	5	0	0	0	0	0	0	6	2	1	10	3	0	2	0	2
49	-	-	-	-	-	-	-	-	-	-	0	0	0	0	0	0	0	0	0	0	0	0	0	0	0	0	00	0	0	0	0	0	0	0	0	0	0	0	0	0	0	0	0	0	0	0	0	0	0
50	-	-	-	-	-	-	-	-	-	-	0	0	0	0	0	0	0	0	0	0	0	0	0	0	0	0	0	0	0	0	12	2	1	2	1	1	2	2	3	2	0	0	0	0	0	0	0	0	0
[truncated: 111 more columns]

## Sheet: OMAS
studynumber	week	Examinationdate	Ulip_size	L_lip_size	R_cheek_size	L_cheek_size	R tongue_size	L tongue_size	mouth floor_size	softpalate_size	hardpalate_size	area	Ulip_eryth	L_lip_eryth	R_cheek_eryth	L_cheek_eryth	R tongue_eryth	L tongue_eryth	mouth floor_eryth	softpalate_eryth	hardpalate_eryth	ery_index	1b_L tongue_size	1b_L tongue_eryth	1b_softpalate_eryth	2a_Ulip_size	2a_R_cheek_size	2a_L_cheek_size	2a_L tongue_size	2a_softpalate_size	2a_hardpalate_size	2a_R_cheek_eryth	2a_L_cheek_eryth	2a_L tongue_eryth	2a_softpalate_eryth	2a_hardpalate_eryth	2b_Ulip_size	2b_L_lip_size	2b_R_cheek_size	2b_L_cheek_size	2b_R tongue_size	2b_L tongue_size	2b_softpalate_size	2b_hardpalate_size	2b_Ulip_eryth	2b_L_lip_eryth	2b_R_cheek_eryth	2b_L_cheek_eryth	2b_R tongue_eryth
2	4a	2009-09-15	0	0	0	0	0	0	0	0	0	0	0	0	0	0	0	0	0	2	1	3
2	4b	2009-09-17	0	0	0	0	0	3	0	2	0	5	0	0	0	0	0	2	0	1	0	3
2	5a	2009-09-22	0	0	0	0	2	0	0	0	0	2	0	0	0	0	2	0	0	2	0	4
2	5b	2009-09-24	0	0	0	0	3	0	0	0	0	3	0	0	0	0	2	0	0	2	0	4
2	6a	2009-09-29	0	0	0	0	2	0	0	2	0	4	0	0	0	0	2	0	0	2	0	4
2	6b	2009-10-01	0	0	0	0	2	0	0	2	0	4	0	0	0	0	2	0	0	2	0	4
2	7b	2009-10-08	0	0	2	0	1	0	0	0	0	3	0	0	1	0	2	0	0	2	0	5
4	2a	2009-09-08	0	0	0	0	0	0	0	0	0	0	0	0	0	0	0	0	0	0	0	0					0	0	0	0	0	0	0	0	0	0
4	2b	2009-09-10	0	0	1	0	0	0	0	0	0	1	0	0	1	0	0	0	0	0	0	1															0	0	1	0	0	0	0	0	0	0	1	0	0
4	3a	2009-09-15	0	2	0	2	0	2	2	0	0	8	0	2	0	2	0	2	0	0	0	6
4	3b	2009-09-17	0	2	0	3	0	3	2	0	0	10	0	2	0	2	0	2	0	0	0	6
4	4a	2009-09-22	0	3	3	0	3	0	0	3	0	12	0	2	2	0	2	0	0	2	0	8
4	4b	2009-09-24	0	2	3	0	3	0	0	3	0	11	0	2	2	0	2	0	0	2	0	8
4	5a	2009-09-29	0	2	2	0	3	0	3	2	2	14	0	2	2	0	2	0	2	2	2	12
4	6a	2009-10-05	0	3	3	0	3	0	2	2	2	15	0	2	2	0	2	0	2	2	2	12
4	6b	2009-10-08	0	3	3	0	3	0	0	3	2	14	0	2	2	0	2	0	0	2	2	10
4	7a	2009-10-13	0	3	3	0	3	0	2	3	2	16	0	2	2	0	2	0	2	2	2	12
4	post	2009-12-21	0	0	0	0	0	0	0	0	0	0	0	0	0	0	0	0	0	1	0	1
5	1b	2009-09-10	0	0	0	0	0	0	0	0	0	0	0	0	0	0	0	0	0	0	0	0	0	0	0
5	2a	2009-09-15	0	0	0	0	0	0	0	0	0	0	0	0	0	0	0	0	0	0	0	0					0	0	0	0	0	0	0	0	0	0
5	2b	2009-09-17	0	0	0	0	0	0	0	0	0	0	0	0	0	0	0	0	0	0	0	0															0	0	0	0	0	0	0	0	0	0	0	0	0
5	3a	2009-09-22	0	0	0	0	0	1	0	0	0	1	0	0	0	0	0	1	0	1	0	2
5	3b	2009-09-24	0	0	0	0	1	0	0	0	0	1	0	0	0	0	2	0	0	1	0	3
5	4a	2009-09-29	0	0	2	0	2	0	0	2	0	6	0	0	2	0	2	0	0	2	0	6
5	4b	2009-10-01	0	0	3	0	0	0	0	0	0	3	0	0	2	0	0	0	0	2	0	4
5	5a	2009-10-06	0	0	2	0	2	0	0	0	0	4	0	0	1	0	1	0	0	2	0	4
5	5b	2009-10-09	0	0	2	0	1	0	0	1	0	4	0	0	2	0	1	0	0	2	0	5
5	6a	2009-10-13	0	0	2	0	2	0	0	2	0	6	0	0	2	0	2	0	0	2	0	6
5	7a	2009-10-20	0	0	2	0	2	0	0	2	0	6	0	0	2	0	2	0	0	2	0	6
5	7b	2009-10-22	0	0	2	0	2	0	1	2	0	7	0	0	2	0	2	0	1	2	0	7
5	post	2009-12-01	0	0	0	0	0	0	0	0	0	0	0	0	1	0	0	0	0	1	0	2
6	1b	2009-09-01	0	0	0	0	0	0	0	0	0	0	0	0	0	0	0	0	0	0	0	0	0	0	0
6	4a	2009-09-18	0	0	0	0	0	0	1	0	0	1	0	0	0	0	0	0	1	1	0	2
6	4b	2009-09-22	0	0	0	0	1	0	0	0	0	1	0	0	0	0	1	0	0	1	0	2
6	5a	2009-09-24	0	0	0	0	1	0	0	0	0	1	0	0	0	0	2	0	0	2	0	4
6	6a	2009-10-01	0	0	0	0	1	0	0	0	0	1	0	0	0	0	1	0	0	2	0	3
6	6b	2009-10-06	0	0	0	0	1	0	0	2	0	3	0	0	0	0	2	0	0	2	0	4
6	post	2009-12-03	0	0	0	0	0	0	0	0	0	0	0	0	0	0	0	0	0	0	0	0
7	2b	2009-09-22	0	0	0	0	0	0	0	0	0	0	0	0	0	0	0	0	0	0	0	0															0	0	0	0	0	0	0	0	0	0	0	0	0
7	3a	2009-09-25	0	0	0	0	0	0	0	0	0	0	0	0	0	0	0	0	0	0	0	0
7	3b	2009-09-28	0	0	0	0	0	0	0	0	0	0	0	0	0	0	0	0	0	2	0	2
7	4a	2009-10-01	0	0	0	0	0	0	0	0	0	0	0	0	0	0	0	0	0	2	0	2
7	4b	2009-10-06	0	0	0	0	0	0	0	0	0	0	0	0	0	0	1	0	0	2	0	3
7	5a	2009-10-08	0	0	0	0	2	0	0	0	0	2	0	0	0	0	1	0	0	2	0	3
7	5b	2009-10-13	0	0	0	0	2	0	0	3	0	5	0	0	0	0	2	0	0	2	0	4
7	6b	2009-10-20	0	0	0	0	9	9	0	2	0	3	0	0	0	0	9	9	0	2	0	3
8	3a	2009-10-06	0	0	0	0	1	0	0	0	0	1	0	0	0	0	1	0	0	1	0	2
8	3b	2009-10-08	0	0	0	0	1	0	0	0	0	1	0	0	0	0	1	0	0	2	0	3
8	4a	2009-10-13	0	0	0	0	1	0	0	0	0	1	0	0	0	0	1	0	0	2	0	3
8	5b	2009-10-22	0	0	0	0	0	0	0	0	0	0	0	0	0	0	0	0	0	2	0	2
8	6a	2009-10-27	0	0	0	0	1	0	0	0	0	1	0	0	0	0	1	0	0	2	0	3
8	7a	2009-11-03	0	0	0	0	2	0	0	0	0	2	0	0	0	0	1	0	0	2	0	3
8	7b	2009-11-06	0	0	0	0	2	0	0	2	0	4	0	0	0	0	1	0	0	2	0	3
9	2b	2009-09-29	0	0	0	0	0	0	0	1	0	1	0	0	1	0	0	0	0	0	0	1															0	0	0	0	0	0	1	0	0	0	1	0	0
9	3a	2009-10-01	0	0	0	0	0	0	0	2	0	2	0	0	0	0	0	0	0	1	0	1
9	3b	2009-10-06	0	0	0	2	0	0	0	2	0	4	0	0	0	2	0	0	0	2	2	6
9	4a	2009-10-09	0	0	0	0	0	0	0	2	1	3	0	0	0	0	0	0	0	2	1	3
9	4b	2009-10-13	0	0	0	0	0	0	0	2	1	3	0	0	0	0	0	0	0	2	1	3
9	5b	2009-10-20	1	0	0	0	0	0	0	3	0	4	0	0	0	0	0	0	0	2	0	2
9	6a	2009-10-22	0	0	0	0	0	0	0	2	0	2	0	0	0	0	0	0	0	2	0	2
9	6b	2009-10-27	2	0	0	0	0	0	0	3	0	5	0	0	0	0	0	0	0	2	0	2
9	7a	2009-10-29	0	0	0	0	0	2	0	3	0	5	0	0	0	0	0	2	0	2	0	4
9	post	2009-12-16	0	0	0	0	0	0	0	1	0	1	0	0	0	0	0	0	0	1	0	1
11	1b	2010-01-07	0	0	0	0	0	0	0	0	0	0	0	0	0	0	0	0	0	0	0	0	0	0	0
11	2a	2010-01-12	0	0	0	0	0	0	0	0	0	0	0	0	0	0	0	0	0	1	0	1					0	0	0	0	0	0	0	0	1	0
11	2b	2010-01-14	0	0	0	0	0	0	0	0	0	0	0	0	0	0	0	0	0	2	0	2															0	0	0	0	0	0	0	0	0	0	0	0	0
11	3a	2010-01-19	0	0	2	2	0	0	0	2	0	6	0	0	1	1	0	0	0	0	0	2
11	3b	2010-01-21	0	0	2	1	9	9	0	0	0	5	0	0	2	1	2	2	0	2	0	9
11	4a	2010-01-26	2	0	2	1	0	0	0	0	0	5	0	0	2	2	0	0	0	2	0	6
11	4b	2010-01-28	0	0	2	1	9	9	0	0	0	10	0	0	2	2	9	9	0	2	0	12
11	5a	2010-02-02	1	0	2	1	9	9	0	0	0	6	0	0	2	2	9	9	0	2	2	14
11	5b	2010-02-04	0	0	0	0	2	2	0	0	0	4	0	0	2	0	2	2	0	2	2	10
11	6a	2010-02-09	0	0	0	0	9	9	0	0	0	0	0	0	2	0	2	2	0	2	2	10
11	6b	2010-02-11	2	0	0	0	9	9	0	0	0	3	0	0	2	2	2	2	0	2	0	10
11	7a	2010-02-16	0	0	0	0	3	3	0	0	0	1	0	0	2	2	2	2	0	2	0	10
11	7b	2010-02-18	0	0	0	0	3	3	0	2	0	3	0	0	2	2	2	2	0	2	2	12
11	post	2010-03-25	2	0	0	0	0	0	0	0	0	2	0	0	0	0	1	1	0	1	0	3
12	2a	2009-10-27	0	0	1	1	0	0	0	1	0	3	0	0	1	1	0	0	0	1	0	3					1	1	0	1	0	1	1	0	1	0
12	2b	2009-10-29	0	0	1	2	0	0	0	0	0	3	0	0	2	2	0	0	0	0	0	4															0	0	1	2	0	0	0	0	0	0	2	2	0
12	3a	2009-11-03	0	0	1	2	1	1	0	1	0	6	0	0	2	2	1	1	0	2	0	8
12	3b	2009-11-05	0	2	1	2	1	2	0	1	0	9	0	2	1	2	1	2	0	1	0	9
12	4b	2009-11-12	0	0	2	3	0	1	1	0	1	8	1	1	2	2	1	1	1	2	1	12
12	5a	2009-11-17	0	1	2	3	0	0	0	0	2	8	0	2	2	2	1	1	1	2	2	13
12	5b	2009-11-19	0	2	2	3	1	1	1	0	1	11	0	2	2	2	1	1	1	2	1	12
12	6a	2009-11-24	0	2	2	3	2	3	0	0	0	12	0	2	2	2	2	2	0	0	0	10
12	6b	2009-11-26	1	2	2	3	2	3	0	0	0	13	0	2	2	2	2	2	0	2	0	12
12	post	2010-01-19	0	0	0	1	0	1	0	0	0	2	0	0	0	1	1	1	0	0	0	3
13	3a	2009-10-29	0	0	2	0	0	0	0	0	0	2	0	0	2	0	0	0	0	0	0	2
15	2a	2009-11-12	0	0	0	0	0	0	0	1	0	1	0	0	0	0	0	0	0	1	0	1					0	0	0	1	0	0	0	0	1	0
15	2b	2009-11-17	0	0	0	0	0	0	0	0	0	0	0	0	0	0	0	0	0	2	0	2															0	0	0	0	0	0	0	0	0	0	0	0	0
15	3a	2009-11-19	0	0	0	0	0	0	0	0	0	0	0	0	0	0	0	0	0	2	0	2
15	3b	2009-11-24	2	0	0	0	0	0	0	2	0	4	0	0	0	0	0	0	0	2	0	2
15	4a	2009-11-26	0	0	0	0	0	0	0	2	0	2	0	0	0	0	0	0	0	2	0	2
15	4b	2009-12-01	0	0	0	0	0	0	0	2	0	2	0	0	0	0	0	0	0	2	0	2
15	5a	2009-12-03	0	0	0	0	0	0	0	3	0	3	0	0	0	0	0	0	0	2	0	2
15	5b	2009-12-08	0	0	0	0	0	0	0	3	0	3	0	0	0	0	0	0	0	2	0	2
15	6a	2009-12-10	0	0	0	0	0	0	0	3	0	3	0	0	0	0	0	0	0	2	0	2
15	6b	2009-12-15	0	0	0	0	0	0	0	3	0	3	0	0	0	0	0	0	0	2	0	2
15	post	2010-01-13	2	0	0	0	0	0	0	0	0	2	0	0	0	0	0	0	0	2	0	2
16	2a	2009-11-03	0	0	0	0	0	0	0	0	0	0	0	0	0	0	0	0	0	1	0	1					0	0	0	0	0	0	0	0	1	0
16	2b	2009-11-06	0	0	0	0	0	0	0	0	0	0	0	0	0	0	0	0	0	2	0	2															0	0	0	0	0	0	0	0	0	0	0	0	0
16	3b	2009-11-12	0	0	0	0	0	0	0	2	0	2	0	0	1	1	1	1	0	2	1	7
16	4a	2009-11-17	0	0	3	3	2	2	2	3	3	18	1	1	2	2	2	2	2	2	2	16
16	5a	2009-11-24	0	0	3	3	2	2	1	3	2	16	0	0	2	2	2	2	1	2	2	13
16	5b	2009-11-27	0	0	2	2	2	2	9	3	2	15	0	0	2	2	2	2	9	2	2	12
16	6a	2009-12-01	0	0	2	2	2	2	9	3	2	13	0	0	2	2	2	2	9	2	2	21
16	6b	2009-12-03	0	0	2	2	2	2	2	3	2	15	0	0	2	2	2	2	1	2	2	13
16	post	2010-01-04	0	0	0	0	0	0	0	2	0	2	0	0	0	0	1	1	0	2	1	5
19	2a	2009-11-19	0	0	0	0	0	0	0	0	2	2	0	0	1	1	0	0	0	0	1	3					0	0	0	0	2	1	1	0	0	2
19	2b	2009-11-24	0	0	0	0	0	0	0	0	0	0	2	0	1	1	0	0	0	2	0	6															0	0	0	0	0	0	0	0	2	0	1	1	0
19	3b	2009-12-01	0	0	2	2	0	0	0	2	0	6	0	0	2	2	0	0	0	2	0	6
19	4a	2009-12-03	0	0	2	2	0	0	0	2	0	6	0	0	2	2	0	0	0	2	0	6
19	4b	2009-12-08	2	2	2	2	0	0	0	2	1	11	2	2	2	2	0	0	0	2	1	11
19	5a	2009-12-10	2	2	2	2	9	9	9	2	2	18	2	2	2	2	9	9	9	2	2	18
19	5b	2009-12-15	2	2	2	2	9	9	9	2	2	18	2	2	2	2	9	9	9	2	2	18
19	6b	2009-12-21	2	2	2	2	9	9	9	9	3	19	2	2	2	2	9	9	9	9	2	18
19	7a	2009-12-23	2	2	3	3	9	9	9	9	9	21	2	2	2	2	9	9	9	9	9	18
19	7b	2009-12-30	3	3	3	3	9	9	0	3	3	22	2	2	2	2	9	9	0	2	2	18
19	post	2010-02-10	9	9	9	9	9	9	9	9	9		9	9	9	9	9	9	9	9	9
20	1b	2009-11-24	0	0	0	0	0	0	0	0	0	0	0	0	0	0	0	0	0	1	0	1	0	0	1
21	1b	2009-11-23	0	0	0	0	0	1	0	0	0	1	0	0	0	0	0	1	0	0	0	1	1	1	0
21	2a	2009-11-26	0	0	0	0	0	1	0	0	0	1	0	0	0	0	0	1	0	1	0	2					0	0	1	0	0	0	0	1	1	0
21	2b	2009-12-01	2	2	2	2	0	2	0	2	0	12	2	2	2	2	0	2	0	2	0	12															2	2	2	2	0	2	2	0	2	2	2	2	0
21	3a	2009-12-03	2	2	2	2	0	2	0	2	0	12	2	2	2	2	0	2	0	2	0	12
21	3b	2009-12-08	2	2	2	2	0	2	0	2	0	12	2	2	2	2	0	2	0	2	0	12
21	4a	2009-12-10	2	2	2	2	0	2	0	2	0	12	2	2	2	2	0	2	0	2	0	12
21	4b	2009-12-15	2	0	2	2	0	2	2	2	0	12	2	0	2	2	0	2	2	2	0	12
21	5a	2009-12-18	2	2	2	2	0	2	9	2	1	16	2	2	2	2	0	2	9	2	2	14
21	5b	2009-12-23	2	2	3	3	0	2	9	2	1	17	2	2	2	2	0	2	9	2	2	17
21	6a	2009-12-30	2	2	3	3	0	2	9	2	2	16	2	2	2	2	0	2	9	2	2	14
21	7a	2010-01-04	2	2	2	2	9	9	9	3	2	19	2	2	2	2	9	9	9	2	2	18
21	post	2010-02-16	0	0	2	0	0	0	0	0	0	2	0	0	2	0	0	0	0	0	0	2
22	2a	2009-11-12	0	0	0	0	0	0	0	0	0	0	0	0	0	0	0	0	0	0	0	0					0	0	0	0	0	0	0	0	0	0
22	2b	2009-11-17	0	0	0	0	0	0	0	0	0	0	0	0	0	0	0	0	0	1	0	1															0	0	0	0	0	0	0	0	0	0	0	0	0
22	3a	2009-11-19	0	0	0	0	0	0	0	0	0	0	0	0	0	0	0	0	0	1	0	1
22	3b	2009-11-24	0	0	1	0	2	1	0	2	0	6	0	0	1	0	2	1	0	2	0	6
22	4a	2009-11-26	0	0	1	0	2	1	0	2	0	6	0	0	1	0	2	1	0	2	0	6
22	4b	2009-12-01	0	0	1	0	2	1	0	2	0	6	0	0	1	0	2	1	0	2	0	6
22	5a	2009-12-03	0	0	1	0	2	1	0	3	0	7	0	0	1	0	2	1	0	2	0	6
22	5b	2009-12-08	0	0	1	0	2	0	0	3	1	7	0	0	1	0	2	0	0	2	1	6
22	6a	2009-12-10	0	0	0	0	2	0	0	3	1	6	0	0	0	0	2	0	0	2	1	5
22	6b	2009-12-15	0	0	0	0	2	0	0	3	0	5	0	0	0	0	2	0	0	2	0	4
22	7b	2009-12-22	2	0	0	0	2	1	0	3	1	9	0	0	0	0	2	2	0	2	1	7
22	post	2010-02-03	0	0	0	0	1	1	0	1	0	3	0	0	0	0	0	1	0	1	0	2
23	2b	2009-12-21	0	0	0	1	0	0	0	0	0	1	0	0	0	1	0	0	0	0	0	1															0	0	0	1	0	0	0	0	0	0	0	1	0
23	3a	2009-12-23	0	1	0	2	0	0	0	0	0	3	0	0	0	2	0	0	0	0	1	3
23	3b	2009-12-30	0	2	0	2	0	2	0	2	0	8	0	2	0	2	0	2	0	2	0	8
23	4b	2010-01-05	0	1	0	2	0	2	0	2	1	8	0	1	0	2	0	2	0	2	2	9
23	5a	2010-01-07	0	1	0	2	0	2	0	1	1	7	0	1	0	2	0	1	0	2	1	7
23	5b	2010-01-12	0	2	0	2	0	2	0	1	3	10	0	2	0	2	0	2	0	2	2	10
23	6a	2010-01-14	2	2	0	3	1	2	0	1	3	14	2	2	1	2	1	2	0	2	2	14
23	6b	2010-01-19	1	2	1	3	1	2	0	2	3	15	1	2	1	2	0	2	0	2	2	12
23	7a	2010-01-22	9	2	1	3	2	3	0	2	3	21	9	2	2	2	2	2	0	2	2	16
23	7b	2010-01-26	0	3	3	2	2	2	0	2	3	17	0	2	2	2	2	2	0	2	2	14
23	post	2010-02-23	0	0	0	0	1	1	0	1	0	3	0	0	0	0	1	1	0	2	1	5
24	2b	2010-01-14	0	0	0	0	0	0	0	0	0	0	0	0	0	0	0	0	0	0	0	0															0	0	0	0	0	0	0	0	0	0	0	0	0
24	3a	2010-01-19	0	0	0	0	0	2	0	0	0	2	0	0	0	0	0	1	0	1	0	2
24	3b	2010-01-21	0	0	1	0	2	0	0	0	0	3	0	0	1	0	2	0	0	2	0	5
24	4b	2010-01-28	0	0	1	0	2	0	0	1	0	4	0	0	1	0	2	0	0	2	0	5
24	5a	2010-02-02	0	0	1	0	2	0	0	1	0	4	0	0	2	0	2	0	0	2	0	6
24	5b	2010-02-04	1	0	0	0	2	1	0	1	0	5	0	0	2	0	2	1	0	2	0	7
24	6a	2010-02-09	0	0	0	0	2	1	0	1	0	4	0	0	2	0	2	1	0	2	0	7
24	6b	2010-02-11	0	0	0	0	2	0	0	2	2	6	0	0	1	0	2	0	0	2	2	7
24	7a	2010-02-16	0	0	0	0	2	0	0	2	1	5	0	0	2	0	2	0	0	2	2	8
24	7b	2010-02-18	0	0	0	0	2	0	0	2	1	5	0	0	2	0	2	0	0	2	2	8
24	post	2010-03-30	0	0	0	0	1	0	0	0	0	1	0	0	0	0	1	0	0	1	0	2
25	2a	2010-01-05	0	0	0	0	0	0	0	0	1	1	0	0	0	0	0	0	0	1	1	2					0	0	0	0	1	0	0	0	1	1
25	2b	2010-01-07	0	0	0	0	0	0	0	0	0	0	0	0	0	0	0	0	0	0	0	0															0	0	0	0	0	0	0	0	0	0	0	0	0
25	3a	2010-01-12	0	0	1	1	0	0	0	0	0	2	0	0	1	1	0	0	0	1	0	3
25	4a	2010-01-19	0	0	0	0	0	0	0	0	0	0	0	0	0	0	0	0	0	0	0	0
25	4b	2010-01-21	0	0	0	0	0	0	0	0	0	0	0	0	0	0	0	0	0	0	0	0
25	5a	2010-01-26	0	0	0	0	0	0	0	0	0	0	0	0	0	0	0	0	0	0	0	0
25	5b	2010-01-28	0	0	1	0	0	0	0	0	0	1	0	0	1	0	0	0	0	0	0	1
25	6a	2010-02-02	0	0	1	0	0	0	0	0	0	1	0	0	1	0	0	0	0	0	0	1
25	6b	2010-02-05	0	0	1	1	0	0	0	1	0	3	0	0	1	1	0	0	0	1	0	3
25	7a	2010-02-09	0	0	2	1	0	0	0	1	0	4	0	0	2	1	0	0	0	2	0	5
25	7b	2010-02-11	0	0	2	1	0	0	0	1	0	4	0	0	2	1	0	0	0	2	1	6
25	post	2010-03-23	0	0	1	0	0	0	0	0	0	1	0	0	1	0	0	0	0	0	0	1
26	1b	2010-01-12	0	0	0	0	0	0	0	0	0	0	0	0	0	0	0	0	0	0	0	0	0	0	0
26	2b	2010-01-19	0	0	0	0	0	0	0	1	0	1	0	0	0	0	0	0	0	0	0	0															0	0	0	0	0	0	1	0	0	0	0	0	0
26	3a	2010-01-21	0	0	0	0	0	0	0	1	0	1	0	0	0	0	0	0	0	2	0	2
26	3b	2010-01-26	0	0	0	0	0	0	0	1	0	1	0	0	0	0	0	0	0	2	0	2
26	4a	2010-01-28	0	0	0	0	0	0	0	1	0	1	0	0	0	0	0	0	0	2	0	2
26	4b	2010-02-02	2	0	0	0	0	0	0	1	0	3	0	0	0	0	0	0	0	2	0	2
26	5b	2010-02-09	0	0	0	0	0	0	0	1	0	1	0	0	0	1	0	0	0	2	0	3
26	6a	2010-02-11	0	0	0	0	0	0	0	2	0	2	0	0	2	0	0	0	0	2	0	4
26	6b	2010-02-16	0	0	0	0	0	0	0	2	2	4	0	0	1	0	0	0	0	2	2	5
26	7a	2010-02-18	0	0	0	0	0	0	0	2	2	4	0	0	1	0	0	0	0	2	2	5
26	7b	2010-02-25	0	0	0	0	0	0	0	2	2	4	0	0	0	0	0	0	0	2	2	4
26	post	2010-03-29	0	0	0	0	0	0	0	0	0	0	0	0	0	0	0	0	0	1	0	1
27	1b	2010-01-21	0	0	0	0	0	0	0	0	0	0	0	0	0	0	0	0	0	0	0	0	0	0	0
27	2a	2010-01-26	0	0	0	0	0	0	0	0	0	0	0	0	0	0	0	0	0	0	0	0					0	0	0	0	0	0	0	0	0	0
27	2b	2010-01-28	0	0	0	0	0	0	0	1	0	1	0	0	0	0	0	0	0	1	0	1															0	0	0	0	0	0	1	0	0	0	0	0	0
27	3a	2010-02-02	0	0	1	0	1	0	0	1	0	3	0	0	1	0	2	0	0	1	0	4
27	3b	2010-02-04	0	0	1	0	2	0	0	1	0	4	0	0	2	0	2	0	0	1	0	5
27	4a	2010-02-09	0	0	0	1	0	2	0	1	0	4	0	0	0	2	0	2	0	2	0	6
27	4b	2010-02-11	0	0	0	2	0	2	0	1	1	6	0	0	0	2	0	2	0	2	1	7
27	5b	2010-02-18	0	0	0	2	0	2	0	9	0	5	0	0	0	2	0	2	0	2	0	6
27	6a	2010-02-23	0	0	0	2	0	2	0	2	0	6	0	0	0	2	0	2	0	2	0	6
27	6b	2010-02-25	0	0	0	2	0	3	0	2	0	7	0	0	0	2	0	2	0	2	0	6
27	7a	2010-03-02	2	0	0	2	0	3	0	2	0	9	0	0	0	2	0	2	0	2	0	6
27	post	2010-03-29	0	0	0	1	0	2	0	1	0	4	0	0	0	1	0	2	0	1	0	4
28	2b	2010-01-28	0	1	0	0	2	1	0	2	0	6	0	1	0	0	2	1	0	2	0	6															0	1	0	0	2	1	2	0	0	1	0	0	2
28	3a	2010-02-02	0	1	1	1	2	2	0	1	2	10	0	1	2	2	2	2	0	2	2	13
28	3b	2010-02-04	0	1	1	1	2	2	0	1	2	10	0	1	2	2	2	2	0	2	2	13
28	post	2010-03-11	0	0	0	0	0	0	0	0	0	0	0	0	0	0	0	0	0	1	0	1
29	1b	2010-02-16	0	0	0	0	0	0	0	0	0	0	0	0	0	0	0	0	0	0	0	0	0	0	0
29	2a	2010-02-18	0	0	0	0	0	0	0	0	0	0	0	0	0	0	0	0	0	0	0	0					0	0	0	0	0	0	0	0	0	0
29	2b	2010-02-23	0	0	0	0	0	0	0	0	0	0	0	0	0	0	0	0	0	0	0	0															0	0	0	0	0	0	0	0	0	0	0	0	0
29	3a	2010-02-25	0	0	0	0	0	0	0	0	0	0	0	0	0	0	0	0	0	0	0	0
29	3b	2010-03-02	0	0	0	0	0	0	0	0	0	0	0	0	0	0	0	0	0	0	0	0
29	5a	2010-03-11	0	0	0	0	0	0	0	0	0	0	0	0	0	0	0	0	0	0	0	0
29	5b	2010-03-16	0	0	0	0	0	1	0	9	0	2	0	0	0	0	0	1	0	9	0	2
29	6a	2010-03-18	1	0	0	0	0	0	0	0	0	1	0	0	0	0	0	0	0	1	0	1
29	6b	2010-03-23	0	0	0	0	0	0	0	0	0	0	0	0	0	1	0	0	0	1	0	2
29	7a	2010-03-25	2	0	0	1	0	1	0	0	0	4	0	0	0	1	0	1	0	1	0	3
29	post	2010-05-04	2	0	0	0	0	0	0	0	0	2	0	0	0	0	0	0	0	0	0	0
33	2b	2010-02-25	0	0	0	0	0	0	0	0	0	0	0	0	0	0	0	0	0	0	0	0															0	0	0	0	0	0	0	0	0	0	0	0	0
34	2a	2010-03-09	0	0	0	0	0	0	0	0	0	0	0	0	0	0	0	0	0	1	0	1					0	0	0	0	0	0	0	0	1	0
35	3a	2010-03-16	1	0	0	0	0	0	0	0	0	1	1	0	0	0	0	0	0	1	0	2
35	3b	2010-03-18	0	0	0	0	0	1	0	1	0	2	0	0	0	0	0	0	0	1	0	1
35	4a	2010-03-23	0	0	0	0	0	0	0	1	0	1	0	0	0	0	0	0	0	1	0	1
35	4b	2010-03-25	0	0	0	0	0	1	0	1	0	2	0	0	0	0	0	1	0	1	0	2
35	5a	2010-03-30	0	0	0	0	0	0	0	0	0	0	0	0	0	0	0	0	0	1	0	1
35	5b	2010-04-01	0	0	0	0	0	0	0	0	0	0	0	0	0	0	0	0	0	1	0	1
35	6a	2010-04-06	0	0	0	0	1	0	0	0	0	1	0	0	0	0	1	0	0	2	0	3
35	6b	2010-04-09	0	0	0	0	1	0	0	0	0	1	0	0	0	0	1	0	0	2	0	3
35	7a	2010-04-13	0	0	0	0	0	0	0	0	0	0	0	0	0	0	1	1	0	1	0	3
35	7b	2010-04-15	0	0	0	0	0	0	0	0	0	0	0	0	0	0	1	1	0	2	0	4
35	post	2010-05-18	0	0	0	0	0	0	0	0	0	0	0	0	0	0	0	0	0	1	0	1
36	1b	2010-02-16	0	0	0	0	0	0	0	0	0	0	0	0	0	0	0	0	0	0	0	0	0	0	0
36	2a	2010-02-18	0	0	0	0	0	0	0	0	0	0	0	0	0	0	0	0	0	0	0	0					0	0	0	0	0	0	0	0	0	0
36	2b	2010-02-23	0	0	0	0	0	1	0	1	1	3	0	0	0	0	0	1	0	1	1	3															0	0	0	0	0	1	1	1	0	0	0	0	0
36	3a	2010-02-25	0	0	0	0	0	0	0	2	2	4	0	0	0	0	0	0	0	1	1	2
36	3b	2010-03-02	0	0	0	2	0	2	0	2	2	8	0	0	0	2	0	2	0	2	2	8
36	4b	2010-03-09	0	0	0	1	0	2	0	2	1	6	0	0	0	1	0	2	0	2	1	6
36	5a	2010-03-11	0	0	0	1	0	2	0	1	1	5	0	0	0	1	0	2	0	2	1	6
36	5b	2010-03-16	0	0	0	1	0	2	0	2	2	7	0	0	0	1	0	1	0	2	2	6
36	6a	2010-03-18	0	0	0	0	0	2	0	2	2	6	0	0	0	0	0	1	0	2	2	5
36	6b	2010-03-23	2	0	0	0	0	2	0	2	0	6	0	0	0	0	0	2	0	2	0	4
36	7a	2010-03-25	0	0	0	0	0	0	0	1	0	1	0	0	0	0	0	0	0	2	0	2
36	7b	2010-03-30	0	0	0	0	0	2	0	1	0	3	0	0	0	0	0	2	0	2	0	4
36	post	2010-04-29	0	0	0	0	0	1	0	2	0	3	0	0	0	0	0	1	0	2	0	3
37	1b	2010-02-25	0	0	0	0	0	0	0	0	0	0	0	0	0	0	0	0	0	0	0	0	0	0	0
37	2a	2010-03-02	0	0	0	0	0	0	0	0	0	0	0	0	0	0	0	0	0	1	0	1					0	0	0	0	0	0	0	0	1	0
37	3b	2010-03-11	0	0	0	0	1	0	0	1	0	2	0	0	1	0	1	0	0	2	0	4
37	4a	2010-03-16	0	0	0	0	0	0	0	1	0	1	0	0	0	0	0	0	0	2	0	2
37	post	2010-04-20	1	0	0	0	0	0	0	0	0	1	0	0	0	0	0	0	0	0	0	0
38	2a	2010-03-09	0	0	0	0	0	0	0	0	0	0	0	0	0	0	0	0	0	0	0	0					0	0	0	0	0	0	0	0	0	0
38	2b	2010-03-11	0	0	0	0	0	0	0	0	0	0	0	0	0	0	0	0	0	0	0	0															0	0	0	0	0	0	0	0	0	0	0	0	0
38	3b	2010-03-18	0	0	0	0	2	9	0	1	0	4	0	0	0	0	1	9	0	2	0	4
38	4a	2010-03-22	1	0	0	0	2	9	0	1	0	5	0	0	0	0	1	9	0	2	0	4
38	4b	2010-03-25	0	0	0	0	0	1	0	1	0	2	0	0	0	0	0	1	0	1	0	2
38	5a	2010-03-30	0	0	1	1	2	0	0	1	0	5	0	0	1	1	1	0	0	1	0	4
38	5b	2010-04-01	0	0	1	1	2	0	0	1	0	5	0	0	1	1	2	0	0	2	0	6
38	6a	2010-04-06	0	0	0	0	3	0	0	1	0	4	0	0	0	0	2	0	0	2	0	4
38	6b	2010-04-09	0	0	0	0	3	2	0	1	1	7	0	0	0	0	2	1	0	2	2	7
38	7a	2010-04-13	0	0	0	0	3	1	1	2	0	7	0	0	0	0	2	2	2	2	0	8
38	7b	2010-04-15	0	0	0	0	3	2	1	2	0	8	0	0	0	0	3	1	2	2	0	8
38	post	2010-05-18	0	0	0	0	2	0	0	1	0	3	0	0	0	0	1	0	0	1	0	2
39	3b	2010-03-25	0	0	0	0	1	0	0	1	0	2	0	0	0	0	1	0	0	1	0	2
39	4a	2010-03-30	0	1	0	0	1	1	0	1	0	4	0	0	0	0	1	1	0	2	0	4
39	4b	2010-04-01	0	0	1	0	1	1	0	9	0	4	0	0	1	0	1	1	0	2	0	5
39	5a	2010-04-06	0	0	2	0	2	1	0	0	0	5	0	0	1	0	1	1	0	2	0	5
39	6a	2010-04-13	0	0	2	0	2	2	0	2	0	8	0	0	2	0	2	2	0	2	0	8
39	6b	2010-04-15	0	0	2	0	2	2	0	2	0	8	0	0	2	0	2	2	0	2	0	8
39	7a	2010-04-20	0	0	1	0	1	1	0	2	0	5	0	0	2	0	2	2	0	2	0	8
39	7b	2010-04-22	0	0	0	0	1	1	0	2	0	4	0	0	0	0	2	2	0	2	0	6
39	post	2010-05-25	0	0	0	0	1	0	0	0	0	1	0	0	0	0	0	0	0	1	0	1
40	2a	2010-03-16	0	0	0	0	0	0	0	1	0	1	0	0	0	0	0	0	0	1	0	1					0	0	0	1	0	0	0	0	1	0
40	2b	2010-03-18	0	0	0	0	0	0	0	1	0	1	0	0	0	0	0	0	0	1	0	1															0	0	0	0	0	0	1	0	0	0	0	0	0
40	3a	2010-03-23	0	0	1	1	0	0	0	2	0	4	0	0	2	2	1	1	0	2	0	8
40	4a	2010-03-30	0	0	0	0	2	0	0	0	0	2	0	0	0	0	2	0	0	2	0	4
40	4b	2010-04-01	0	0	0	0	1	0	0	0	0	1	0	0	0	0	1	0	0	2	0	3
40	5a	2010-04-06	2	0	0	0	3	0	0	0	0	5	0	0	0	0	2	0	0	2	0	4
40	5b	2010-04-09	0	0	0	0	2	1	0	3	0	6	0	0	0	0	2	2	0	2	0	6
40	6a	2010-04-13	0	0	0	0	2	2	0	2	0	6	0	0	0	0	2	2	0	2	0	6
40	6b	2010-04-15	0	0	0	0	2	2	0	2	0	6	0	0	0	0	2	2	0	2	0	6
40	7a	2010-04-20	0	0	0	0	2	2	0	3	0	7	0	0	0	0	2	2	0	2	0	6
40	7b	2010-04-22	0	0	0	0	2	2	0	3	0	7	0	0	0	0	2	2	0	2	0	6
40	post	2010-06-02	0	0	0	0	0	0	0	2	0	2	0	0	0	0	0	0	0	2	0	2
42	2b	2010-03-18	0	0	0	0	1	1	0	1	0	3	0	0	0	0	1	1	0	2	0	4															0	0	0	0	1	1	1	0	0	0	0	0	1
42	3a	2010-03-22	0	0	0	0	1	1	0	1	0	3	0	0	0	0	1	1	0	2	0	4
42	3b	2010-03-25	0	0	1	1	1	1	0	2	1	7	0	0	1	1	1	1	0	2	1	7
42	4a	2010-03-29	1	1	2	2	2	2	9	3	1	14	1	1	2	2	2	2	9	2	1	13
42	4b	2010-04-01	0	1	2	2	2	2	0	3	0	12	0	1	2	2	2	2	0	2	0	11
42	5a	2010-04-06	2	2	3	3	3	3	3	3	3	25	2	2	2	2	2	2	2	2	2	18
42	5b	2010-04-08	2	2	3	3	3	3	3	3	3	25	2	2	2	2	2	2	2	2	2	18
42	6a	2010-04-13	2	2	2	2	2	2	2	2	2	18	2	2	2	2	2	2	2	2	2	18
42	6b	2010-04-15	3	3	3	3	3	3	3	3	3	27	2	2	2	2	2	2	2	2	2	18
42	post	2010-05-17	0	0	2	1	2	0	0	2	0	7	0	0	1	1	1	0	0	1	0	4
43	1b	2010-05-04	0	0	0	0	0	0	0	0	0	0	0	0	0	0	0	0	0	0	0	0	0	0	0
43	2a	2010-05-06	0	0	0	0	0	0	0	0	0	0	0	0	0	0	0	0	0	1	0	1					0	0	0	0	0	0	0	0	1	0
43	2b	2010-05-11	0	0	0	0	1	0	0	1	0	2	0	1	0	0	1	0	0	1	0	3															0	0	0	0	1	0	1	0	0	1	0	0	1
43	3a	2010-05-13	0	1	1	1	1	1	0	2	0	7	0	1	1	1	1	1	0	1	0	6
43	3b	2010-05-18	0	0	1	1	1	1	0	1	0	5	0	0	1	1	1	1	0	1	0	5
43	4a	2010-05-20	0	0	1	1	1	1	0	1	0	5	0	0	1	1	1	1	0	2	0	6
43	4b	2010-05-25	0	0	1	1	1	1	0	3	0	7	0	0	1	1	1	1	0	2	0	6
43	5a	2010-05-27	0	0	0	2	1	1	0	3	0	7	0	0	0	2	1	1	0	2	0	6
43	5b	2010-06-01	0	0	2	0	0	0	0	3	0	5	0	0	2	0	0	0	0	2	0	4
43	7a	2010-06-10	0	1	0	0	0	0	0	3	0	4	0	1	0	0	1	1	0	2	0	5
43	7b	2010-06-15	0	1	0	0	0	0	0	3	0	4	0	1	0	0	1	1	0	2	0	5
43	post	2010-07-15	0	0	0	0	0	0	0	0	0	0	0	0	0	0	1	1	0	1	0	3
44	2a	2010-04-29	0	0	0	0	0	0	0	0	0	0	0	0	0	0	0	0	0	0	0	0					0	0	0	0	0	0	0	0	0	0
44	3a	2010-05-06	0	0	0	1	0	1	0	0	0	2	0	0	0	1	0	1	0	0	0	2
44	3b	2010-05-11	0	1	0	1	0	1	0	1	0	4	0	1	0	1	0	1	0	1	0	4
44	4a	2010-05-13	0	1	0	1	0	1	0	1	0	4	0	1	0	1	0	1	0	1	0	4
44	4b	2010-05-18	0	0	0	2	0	1	0	2	0	5	0	0	0	2	0	1	0	2	0	5
44	5a	2010-05-20	0	0	0	2	0	1	0	2	0	5	0	0	0	2	0	1	0	2	0	5
44	5b	2010-05-25	2	0	0	2	0	1	0	2	0	7	0	0	0	2	0	1	0	2	0	5
44	6a	2010-05-27	0	0	0	2	0	1	0	2	0	5	0	0	0	2	0	1	0	2	0	5
44	6b	2010-06-01	1	0	0	0	0	0	0	3	0	4	0	0	0	2	0	0	0	2	0	4
45	1b	2010-05-06	0	0	0	0	0	0	0	0	0	0	0	0	0	0	0	0	0	1	0	1	0	0	1
45	2a	2010-05-11	0	0	0	0	0	0	0	0	0	0	0	0	0	0	0	0	0	1	0	1					0	0	0	0	0	0	0	0	1	0
45	2b	2010-05-13	0	0	0	0	0	0	0	0	0	0	0	0	0	0	0	0	0	1	0	1															0	0	0	0	0	0	0	0	0	0	0	0	0
45	3a	2010-05-18	0	1	0	2	0	2	0	2	0	7	0	1	0	2	0	2	0	2	0	7
45	3b	2010-05-20	0	0	0	3	0	2	0	3	0	8	0	0	0	2	0	2	0	2	0	6
45	4a	2010-05-25	0	0	0	3	0	3	0	3	3	12	0	0	0	2	0	2	0	2	2	8
45	4b	2010-05-27	0	0	0	3	0	3	0	3	3	12	0	0	0	2	0	2	0	2	2	8
45	post	2010-07-12	0	0	0	2	0	0	0	0	0	2	0	0	0	1	0	0	0	1	0	2
46	1b	2010-04-29	0	0	0	0	0	0	0	0	0	0	0	0	0	0	0	0	0	0	0	0	0	0	0
46	2a	2010-05-04	0	0	0	0	0	0	0	0	0	0	0	0	0	0	0	0	0	0	0	0					0	0	0	0	0	0	0	0	0	0
46	2b	2010-05-06	0	0	0	0	0	0	0	0	0	0	0	0	0	0	0	0	0	0	0	0															0	0	0	0	0	0	0	0	0	0	0	0	0
46	3a	2010-05-11	0	0	0	0	0	0	0	0	0	0	0	0	0	0	0	0	0	1	0	1
46	3b	2010-05-13	0	0	0	0	0	0	0	0	0	0	0	0	0	0	0	0	0	1	0	1
46	4a	2010-05-18	0	0	0	0	0	0	0	0	0	0	0	0	0	0	0	0	0	1	0	1
46	4b	2010-05-20	0	0	0	0	0	0	0	0	0	0	0	0	0	0	0	0	0	1	0	1
46	post	2010-06-29	1	0	0	0	0	0	0	0	0	1	0	0	0	0	0	0	0	0	0	0
47	1b	2010-05-04	0	0	0	0	0	0	0	0	0	0	0	0	0	0	0	0	0	1	0	1	0	0	1
47	2a	2010-05-07	0	0	0	0	0	0	0	0	0	0	0	0	0	0	0	0	0	1	0	1					0	0	0	0	0	0	0	0	1	0
47	3a	2010-05-13	0	0	0	2	0	1	0	0	0	3	0	0	0	2	0	2	0	2	0	6
47	3b	2010-05-18	0	0	0	2	0	1	0	3	0	6	0	0	0	2	0	1	0	2	0	5
47	4a	2010-05-21	0	0	0	2	0	1	0	3	0	6	0	0	0	2	0	1	0	2	0	5
47	5a	2010-05-27	0	0	0	2	0	1	0	3	0	6	0	0	0	2	0	2	0	2	0	6
47	5b	2010-06-01	2	0	0	2	0	9	0	3	0	7	0	0	0	2	0	2	0	2	0	6
47	7a	2010-06-10	0	0	0	3	0	2	0	3	0	8	0	0	0	2	0	2	0	2	0	6
47	post	2010-07-19	0	0	0	0	0	0	0	2	0	2	0	0	0	1	0	1	0	2	0	4
48	2b	2010-05-13	0	0	0	0	0	0	0	0	0	0	0	0	0	0	0	0	0	0	0	0															0	0	0	0	0	0	0	0	0	0	0	0	0
48	3b	2010-05-20	0	0	0	0	0	0	0	0	0	0	0	0	0	0	0	0	0	0	1	1
48	4a	2010-05-25	0	0	0	0	0	0	0	0	1	1	0	0	0	0	0	0	0	0	1	1
48	4b	2010-05-27	0	0	0	0	0	0	0	0	1	1	0	0	0	0	0	0	0	0	0	0
48	6b	2010-06-10	0	0	0	0	0	0	0	1	1	2	0	0	0	0	0	0	0	1	1	2
48	7a	2010-06-15	0	0	0	0	0	0	0	0	1	1	0	0	0	0	0	0	0	0	1	1
48	7b	2010-06-17	0	0	0	0	0	0	0	0	1	1	0	0	0	0	0	0	0	0	1	1
49	1b	2010-05-27	0	0	0	0	0	0	0	0	0	0	0	0	0	0	0	0	0	0	0	0	0	0	0
49	2a	2010-06-01	0	0	0	0	0	0	0	0	0	0	0	0	0	0	0	0	0	0	0	0					0	0	0	0	0	0	0	0	0	0
49	3b	2010-06-10	1	1	2	2	2	2	0	3	0	13	1	1	2	2	2	2	0	2	0	12
49	4a	2010-06-15	1	1	2	3	2	3	0	3	0	15	1	1	2	2	2	2	0	2	0	12
49	4b	2010-06-17	1	1	2	3	2	3	0	3	0	15	1	1	2	2	2	2	0	2	0	12
49	5a	2010-06-22	1	1	2	3	2	3	0	3	0	15	1	1	2	2	2	2	0	2	0	12
49	6a	2010-06-29	1	1	3	3	2	2	0	3	2	17	1	1	2	2	2	2	0	2	1	13
50	1b	2010-05-20	0	0	0	0	0	0	0	0	0	0	0	0	0	0	0	0	0	0	0	0	0	0	0
50	2a	2010-05-25	0	0	0	0	0	0	0	0	0	0	0	0	0	0	0	0	0	0	0	0					0	0	0	0	0	0	0	0	0	0
50	2b	2010-05-27	0	0	0	0	0	0	0	0	0	0	0	0	0	0	0	0	0	0	0	0															0	0	0	0	0	0	0	0	0	0	0	0	0
50	3a	2010-06-01	0	0	0	0	0	0	0	0	0	0	0	0	0	0	0	0	0	1	0	1
50	4b	2010-06-10	0	0	0	0	0	0	0	1	0	1	0	0	0	0	0	0	0	2	0	2
50	5a	2010-06-15	0	0	0	0	0	0	0	2	0	2	0	0	0	0	0	0	0	2	1	3
50	5b	2010-06-17	0	0	0	0	0	0	0	2	1	3	0	0	0	0	0	0	0	2	1	3
50	6b	2010-06-23	0	0	0	1	0	0	0	2	0	3	0	0	0	1	0	0	0	2	1	4
50	7a	2010-06-29	0	0	0	1	1	0	0	2	0	4	0	0	0	1	1	0	0	2	0	4
[truncated: 201 more columns]
